# Supplementary material for: Biomarker-defined pathways for incident type 2 diabetes and coronary heart disease—a comparison in the MONICA/KORA study
Source: Cardiovasc Diabetol. 2020 Mar 12;19:32. doi: 10.1186/s12933-020-01003-w (PMC7066738; doi:10.1186/s12933-020-01003-w)
Supplement: Supplementary file 2 — Additional file 2: Figure S4 (a). Pearson’s correlation coefficients r between the age, sex, and survey adjusted biomarker residuals, calculated in the subcohort of the T2D case-cohort study. Figure S4 (b). Pearson’s correlation coefficients r between the age, sex, and survey adjusted biomarker residuals, calculated in the subcohort of the CHD case-cohort study. [file 12933_2020_1003_MOESM2_ESM.xlsx]

## Sheet: Biomarker correlations T2D
Figure S4a: Pearson’s correlation coefficients r between the age, sex, and survey adjusted biomarker residuals, calculated in the subcohort of the T2D case-cohort study; correlations with r ≥ 0.3 are printed in bold.
	Adiponectin	Leptin	Resistin	VEGF	VEGF-R2	C3b	IL-1 RA	IL-6	IL-8	IL-18	IP-10	MCP-1	MIF	RANTES	TGF-ß1	sE-selectin	sICAM-1	Alpha 2AP	CD40LG	t-PA	SHBG	IGFBP-2	Ferritin	sTfR	HDL-cholesterol	LP(a)	sPLA2-IIA	Total cholesterol	Fetuin-A	Troponin I	Chitinase 1	CRP	OPN	RBP-4	Uric acid	Creatinine	Hsp70	MPO	ox-LDL	Decorin	Fas receptor	MMP8	MMP9	TIMP4	Kallikrein	NT-proBNP	25(OH)D
Adiponectin	1	-0.199932	-0.0245364	-0.0300591	-0.1301	-0.133036	-0.234311	-0.120418	-0.0187215	-0.0413259	-0.0474773	0.00777227	-0.0375733	-0.0316895	-0.0133809	-0.0749948	-0.0410344	-0.0625267	0.00511593	-0.261557	0.297462	0.369571	-0.0970916	0.0295473	0.404267	0.0519247	0.000503065	0.0121998	-0.00927349	0.0505705	0.022576	-0.197083	0.0799045	-0.0787667	-0.203309	0.0323696	0.0097053	-0.0219253	-0.192628	0.028513	0.0114601	-0.0763128	-0.11398	0.252966	-0.0494715	0.186206	0.0326619
Leptin	-0.199932	1	0.0275749	0.0678919	0.11079	0.271775	0.339004	0.171121	0.0193871	0.0399861	0.0753934	0.0513523	0.0951342	0.0123352	0.043759	0.168689	0.0722882	0.033837	0.0377149	0.378722	-0.290992	-0.444889	0.169946	0.0846749	-0.189638	-0.0185671	0.0956539	0.145407	0.119605	0.0836749	-0.0684937	0.334892	-0.040668	0.109157	0.28015	0.0819	0.0264579	0.0510378	0.262554	0.0984965	0.0143022	0.0802196	0.0814447	0.0780867	0.152696	-0.0608634	-0.00430119
Resistin	-0.0245364	0.0275749	1	0.0559134	0.00394918	0.148027	0.338664	0.12457	0.109939	0.0663432	0.136136	-0.020541	0.136794	-0.000425299	0.0200008	0.0937205	0.102269	0.0642306	0.139815	0.0605673	0.124157	0.266851	-0.0643784	0.134057	-0.129286	0.0597659	0.130732	-0.0914117	0.22059	0.020013	0.0725437	0.147358	0.0738548	0.0870375	0.0682797	0.175901	0.405192	0.389206	0.0269551	0.13888	0.211602	0.413725	0.390557	0.209304	-0.0553443	0.0844503	-0.0376042
VEGF	-0.0300591	0.0678919	0.0559134	1	0.0666057	0.0385412	0.110091	0.0524236	0.0291262	0.0426488	0.0155421	-0.00339988	0.0801106	0.129859	0.202723	0.069473	0.0217468	0.00157358	0.163054	0.108645	-0.0173542	-0.0257076	0.0528493	-0.0317021	-0.0412568	0.0296361	0.0532183	0.0401256	-0.0451684	0.0540228	0.0183608	0.0988931	-0.0111075	0.0571848	0.0308969	-0.0252913	0.0381595	0.0771398	0.0591299	0.0615424	0.000715549	0.133327	0.145662	0.0262345	0.0536741	0.0329914	-0.0109844
VEGF-R2	-0.1301	0.11079	0.00394918	0.0666057	1	0.145568	0.17174	0.108546	0.0302262	0.0381891	0.000602065	0.0219545	0.0348765	0.0324835	0.19352	0.32254	0.136417	0.0474639	0.0660196	0.273451	-0.0506328	-0.142011	0.269339	0.0517736	-0.058564	0.055686	0.046855	0.187077	0.0484936	0.0459004	0.0311442	0.17374	0.0245263	0.206438	0.166089	-0.0440336	0.0457229	0.0392583	0.240435	-0.0165697	-0.000752181	0.0601109	0.0867065	0.090597	0.226838	-0.122153	-0.0530734
C3b	-0.133036	0.271775	0.148027	0.0385412	0.145568	1	0.195503	0.115853	-0.0390939	0.0199944	-0.0417463	-0.000835545	0.0918477	0.0584435	0.0857537	0.0740136	0.0712912	0.183589	0.183462	0.226831	0.0699336	-0.0391218	0.113602	0.195596	-0.119206	0.0898382	0.173022	0.0864566	0.347204	0.0639514	-0.0666001	0.287703	-0.0211988	0.234895	0.0594566	0.0198384	0.0574879	-0.0272418	0.178961	0.182377	0.163405	0.0425494	0.0794737	0.132158	0.274464	0.0535493	0.0111104
IL-1 RA	-0.234311	0.339004	0.338664	0.110091	0.17174	0.195503	1	0.358097	0.163477	0.138904	0.22232	0.0745326	0.200521	0.00955051	0.0648416	0.256207	0.250252	0.0726717	0.109803	0.343813	-0.140261	-0.118477	0.119083	0.133695	-0.24938	-0.0223865	0.262267	0.0103871	0.0954077	0.12603	0.0229187	0.437369	0.0546972	0.0505061	0.245663	0.0615338	0.309217	0.394425	0.197944	0.193054	0.117852	0.456769	0.446056	0.117086	0.0721282	0.0163841	-0.0883954
IL-6	-0.120418	0.171121	0.12457	0.0524236	0.108546	0.115853	0.358097	1	0.121498	0.077185	0.118896	0.0449497	0.0563747	0.089951	0.051029	0.173844	0.192616	-0.02787	-0.00184372	0.211053	-0.102846	-0.03486	0.0339999	0.111834	-0.158053	0.00656806	0.200185	0.0190528	-0.0228976	0.0853027	0.0229385	0.342527	0.0364588	-0.0653889	0.154978	0.0320505	0.154321	0.174139	0.139269	0.0773731	0.0662866	0.218017	0.204884	0.0763644	0.0120367	-0.018753	-0.112327
IL-8	-0.0187215	0.0193871	0.109939	0.0291262	0.0302262	-0.0390939	0.163477	0.121498	1	0.272038	0.234688	0.26963	0.181486	0.0561524	0.0573411	0.085245	0.0797404	-0.0385286	-0.0080776	0.104573	-0.041031	0.0240855	0.00684659	0.0144838	-0.0210572	-0.0278534	0.00562255	-0.0323844	0.0271133	0.0202178	0.0732944	0.0849769	-0.00261164	-0.0234753	0.0534489	0.0292975	0.197965	0.248871	0.0160685	0.136367	0.0768311	0.188798	0.108914	0.0470377	-0.00921205	-0.0113304	-0.0213387
IL-18	-0.0413259	0.0399861	0.0663432	0.0426488	0.0381891	0.0199944	0.138904	0.077185	0.272038	1	0.291687	0.27578	0.011971	0.01178	-0.0228059	0.0734298	0.0546642	0.0128487	0.0178771	0.061513	-0.032508	-0.02963	0.0279308	0.00132062	-0.0676006	0.00772808	-0.0010529	-0.0324695	0.0218726	0.0470749	0.0110768	0.0821341	-0.0102322	-0.0454795	0.0330619	0.0597517	0.0701464	0.0979762	0.0114835	0.0289131	0.049676	0.0752412	0.0378783	0.02764	-0.0104567	-0.0192396	0.0127577
IP-10	-0.0474773	0.0753934	0.136136	0.0155421	0.000602065	-0.0417463	0.22232	0.118896	0.234688	0.291687	1	0.173249	0.00607525	0.035833	-0.0323333	0.14197	0.0845301	-0.0227103	-0.00276811	0.132153	-0.0465054	-0.0197231	0.0279275	0.0692264	-0.096329	0.00649972	0.133402	-0.0772129	-0.00387959	0.0390452	0.0163013	0.161005	0.0355824	-0.0736064	0.0877229	0.013916	0.192814	0.116176	0.000564259	0.0857881	0.0650601	0.0608074	0.00392936	-0.0111701	-0.069221	-0.0190369	-0.0974062
MCP-1	0.00777227	0.0513523	-0.020541	-0.00339988	0.0219545	-0.000835545	0.0745326	0.0449497	0.26963	0.27578	0.173249	1	0.00944316	0.0830365	0.0313506	0.0612847	0.0180481	-0.0584473	0.00416406	0.0234632	-0.0108809	-0.0183498	0.0434531	-0.014794	0.0193843	-0.019166	0.00641843	0.0172475	0.0205927	0.030676	0.0497694	0.0545755	-0.0168645	-0.0130741	0.0402118	0.0455835	0.03262	0.0374424	-0.000432588	0.0539173	0.0322681	0.0415157	0.072578	0.0291858	0.0217407	-0.0331229	-0.000405035
MIF	-0.0375733	0.0951342	0.136794	0.0801106	0.0348765	0.0918477	0.200521	0.0563747	0.181486	0.011971	0.00607525	0.00944316	1	-0.0170609	0.0954846	0.033614	0.100875	0.0141146	0.146335	0.0837322	-0.0434916	-0.0587983	0.0281948	0.00347034	-0.0400417	0.0108158	0.014636	0.0348025	-0.00556503	0.0213258	-0.0108579	0.0710831	0.0170896	0.103737	0.0770898	0.0179131	0.421266	0.303386	0.0936423	0.109585	0.0454673	0.285409	0.197413	0.00930899	0.0571233	0.037037	-0.000127946
RANTES	-0.0316895	0.0123352	-0.000425299	0.129859	0.0324835	0.0584435	0.00955051	0.089951	0.0561524	0.01178	0.035833	0.0830365	-0.0170609	1	0.428917	0.0445386	0.0540146	-0.0482976	0.184831	0.0440559	-0.0623274	-0.0233571	-0.0157121	0.026059	-0.0858861	0.0272415	0.096169	0.0192632	-0.0422116	0.0478646	-0.0186116	0.106542	0.00486071	0.0131536	0.0206078	0.0553231	-0.101125	-0.0287067	0.0623009	0.100839	-0.0177956	-0.0160523	-0.043704	-0.0170296	0.0407148	-0.0132333	-0.0257476
TGF-ß1	-0.0133809	0.043759	0.0200008	0.202723	0.19352	0.0857537	0.0648416	0.051029	0.0573411	-0.0228059	-0.0323333	0.0313506	0.0954846	0.428917	1	0.0542992	0.00076026	0.0030916	0.260283	0.0999355	-0.0820713	-0.0474436	0.065857	-0.039862	0.0108586	0.0580591	0.0156037	0.12912	-0.00953165	0.0803261	-0.00808505	0.0714888	0.026051	0.0766409	0.0443178	-0.0127301	-0.0252528	0.0583401	0.166804	0.115109	-0.0316761	0.094035	0.180896	0.0376336	0.0819166	-0.110385	0.0472899
sE-selectin	-0.0749948	0.168689	0.0937205	0.069473	0.32254	0.0740136	0.256207	0.173844	0.085245	0.0734298	0.14197	0.0612847	0.033614	0.0445386	0.0542992	1	0.308984	-0.0683198	0.0440783	0.338393	-0.150873	-0.0805157	0.153853	0.12818	-0.0984403	-0.051584	0.132663	0.0675661	0.0635696	0.12018	-0.0330662	0.172771	0.0821762	0.0157911	0.226644	0.00259681	0.170154	0.0895542	0.148855	0.245768	0.0956677	0.158421	0.159574	0.120368	0.0312383	-0.0427737	-0.108095
sICAM-1	-0.0410344	0.0722882	0.102269	0.0217468	0.136417	0.0712912	0.250252	0.192616	0.0797404	0.0546642	0.0845301	0.0180481	0.100875	0.0540146	0.00076026	0.308984	1	0.0111243	0.0524759	0.210691	-0.0223549	0.0202068	0.059327	0.10276	-0.139152	-0.0126373	0.202185	0.00969294	0.0760382	0.0871819	0.0373515	0.238746	-0.014477	-0.0164001	0.144984	-0.00494474	0.142011	0.145789	0.0999269	0.215305	0.119397	0.172619	0.147558	0.0908781	-0.0215868	0.0156026	-0.154585
Alpha 2AP	-0.0625267	0.033837	0.0642306	0.00157358	0.0474639	0.183589	0.0726717	-0.02787	-0.0385286	0.0128487	-0.0227103	-0.0584473	0.0141146	-0.0482976	0.0030916	-0.0683198	0.0111243	1	-0.0375904	0.0472966	0.0590505	0.0480186	-0.0107055	0.0721091	-0.052434	0.0164285	0.030312	-0.0844139	0.0586836	-0.013399	-0.00814331	-0.00775309	-0.0155527	0.11436	0.00161633	-0.0247741	-0.0216905	-0.024623	-0.0210117	0.0276164	-0.0064239	-0.00160511	0.00651986	0.0335153	0.127379	0.0951616	0.0410776
CD40LG	0.00511593	0.0377149	0.139815	0.163054	0.0660196	0.183462	0.109803	-0.00184372	-0.0080776	0.0178771	-0.00276811	0.00416406	0.146335	0.184831	0.260283	0.0440783	0.0524759	-0.0375904	1	0.123351	0.144607	0.128519	0.00491545	0.055504	0.043661	0.0513382	0.0983629	-0.023926	0.137185	0.052658	-0.019023	0.0644078	0.0690724	0.148347	0.0196222	-0.0399455	0.142458	0.105606	0.0187358	0.192639	0.0725824	0.205869	0.180898	0.161811	0.00042972	0.0418666	-0.00595065
t-PA	-0.261557	0.378722	0.0605673	0.108645	0.273451	0.226831	0.343813	0.211053	0.104573	0.061513	0.132153	0.0234632	0.0837322	0.0440558	0.0999355	0.338393	0.210691	0.0472966	0.123351	1	-0.248427	-0.213141	0.216886	0.126717	-0.24859	0.0413523	0.107298	0.204719	0.14954	0.131442	-0.0415959	0.268675	0.0129012	0.129258	0.378221	-0.0417382	0.170305	0.0596142	0.341364	0.300591	0.140947	0.123027	0.0989504	0.105923	0.0981285	-0.0876732	-0.145412
SHBG	0.297462	-0.290992	0.124157	-0.0173542	-0.0506328	0.0699336	-0.140261	-0.102846	-0.041031	-0.032508	-0.0465054	-0.0108809	-0.0434916	-0.0623274	-0.0820713	-0.150873	-0.0223549	0.0590505	0.144607	-0.248427	1	0.496054	-0.0506945	-0.00031505	0.289507	0.0249995	-0.0388478	-0.118009	0.220551	-0.0519826	0.0533866	-0.142863	0.0566462	0.0902746	-0.248985	-0.034374	0.124214	-0.0426486	-0.243777	0.0902454	0.0648827	0.0253623	-0.00447907	0.226402	-0.151922	0.163665	0.0222058
IGFBP-2	0.369571	-0.444889	0.266851	-0.0257076	-0.142011	-0.0391218	-0.118477	-0.03486	0.0240855	-0.02963	-0.0197231	-0.0183498	-0.0587983	-0.0233571	-0.0474436	-0.0805157	0.0202068	0.0480186	0.128519	-0.213141	0.496054	1	-0.237651	0.113412	0.192504	0.0904803	0.0317499	-0.139755	0.138983	0.0143885	0.112515	-0.203853	0.101297	-0.00344406	-0.224652	0.0528755	0.168849	0.0636865	-0.223992	0.146874	0.162252	0.0574464	0.0430866	0.306108	-0.128558	0.279699	-0.0229776
Ferritin	-0.0970916	0.169946	-0.0643784	0.0528493	0.269339	0.113602	0.119083	0.0339999	0.00684659	0.0279308	0.0279275	0.0434531	0.0281948	-0.0157121	0.065857	0.153853	0.059327	-0.0107055	0.00491545	0.216886	-0.0506945	-0.237651	1	-0.243055	-0.0545901	-0.0466677	0.0853827	0.177629	-0.0549503	0.0489605	-0.0660289	0.146003	0.0013241	0.163774	0.197572	0.0135898	0.0177286	-0.00416962	0.211858	0.105891	0.0221024	0.0194987	0.0209048	0.0617777	0.117068	-0.0902379	-0.0139249
sTfR	0.0295473	0.0846749	0.134057	-0.0317021	0.0517736	0.195596	0.133695	0.111834	0.0144838	0.00132062	0.0692264	-0.014794	0.00347034	0.026059	-0.039862	0.12818	0.10276	0.0721091	0.055504	0.126717	-0.00031505	0.113412	-0.243055	1	-0.0797819	0.104214	0.133823	-0.0188927	0.238999	0.0568857	0.0174077	0.0749782	0.0367247	0.00678868	0.020501	0.0823765	0.164558	0.0558716	0.0489518	0.154246	0.0628953	0.0488232	-0.00135596	0.154943	0.057213	0.0588425	-0.0224309
HDL-cholesterol	0.404267	-0.189638	-0.129286	-0.0412568	-0.058564	-0.119206	-0.24938	-0.158053	-0.0210572	-0.0676006	-0.096329	0.0193843	-0.0400417	-0.0858862	0.0108586	-0.0984403	-0.139152	-0.052434	0.043661	-0.24859	0.289507	0.192504	-0.0545901	-0.0797819	1	0.0351728	-0.0438539	0.089156	-0.00147524	0.0148595	-8.6934e-05	-0.171303	0.0272561	0.0120198	-0.135911	-0.0800886	-0.0729525	-0.0211704	-0.331094	-0.0752535	-0.100315	-0.0248014	-0.0105683	0.142016	-0.0296268	-0.0194296	0.0815021
LP(a)	0.0519247	-0.0185671	0.0597659	0.0296361	0.055686	0.0898382	-0.0223865	0.00656806	-0.0278534	0.00772808	0.00649972	-0.019166	0.0108158	0.0272415	0.0580591	-0.051584	-0.0126373	0.0164285	0.0513382	0.0413523	0.0249995	0.0904803	-0.0466677	0.104214	0.0351728	1	0.00553336	0.173805	0.0291254	-0.0318744	-0.0157384	-0.017577	0.00900915	0.00492994	-0.0747828	0.043874	-0.0250639	0.00115049	0.102776	0.0520211	0.0650084	-0.0164619	-0.0138386	0.0460801	0.0585227	-0.000189403	-0.0217967
sPLA2-IIA	0.000503065	0.0956539	0.130732	0.0532183	0.046855	0.173022	0.262267	0.200185	0.00562255	-0.0010529	0.133402	0.00641843	0.014636	0.096169	0.0156037	0.132663	0.202185	0.030312	0.0983629	0.107298	-0.0388478	0.0317499	0.0853827	0.133823	-0.0438539	0.00553336	1	0.0190043	0.0665888	0.0619371	0.0312158	0.389026	0.00084321	0.018782	0.12839	0.0535874	0.127253	0.141783	0.064922	0.136341	0.0664017	0.173473	0.137986	0.107848	0.0222963	0.0482328	-0.0926652
Total cholesterol	0.0121998	0.145407	-0.0914117	0.0401256	0.187077	0.0864566	0.0103871	0.0190528	-0.0323844	-0.0324695	-0.0772129	0.0172475	0.0348025	0.0192632	0.12912	0.0675661	0.00969294	-0.0844139	-0.023926	0.204719	-0.118009	-0.139755	0.177629	-0.0188927	0.0891559	0.173805	0.0190043	1	0.0385299	-0.00737378	0.00858076	0.0650351	0.00529066	0.146973	0.122499	0.0100533	-0.0694292	-0.00736951	0.60688	0.00731783	0.0223974	-0.0172038	0.0246263	0.0291807	0.194247	-0.178019	-0.0148139
Fetuin-A	-0.0092735	0.119605	0.22059	-0.0451684	0.0484936	0.347204	0.0954077	-0.0228976	0.0271133	0.0218726	-0.00387958	0.0205927	-0.00556503	-0.0422116	-0.00953165	0.0635696	0.0760382	0.0586836	0.137185	0.14954	0.220551	0.138983	-0.0549503	0.238999	-0.00147524	0.0291254	0.0665888	0.0385299	1	-0.00222719	0.0532285	0.0397798	-0.0146614	0.224728	0.0331309	0.035452	0.174399	-0.0192922	0.0817562	0.187616	0.185828	0.039682	0.0723297	0.130842	0.0733685	-0.0481825	0.0106219
Troponin I	0.0505705	0.0836749	0.020013	0.0540228	0.0459004	0.0639514	0.12603	0.0853027	0.0202178	0.0470749	0.0390452	0.030676	0.0213258	0.0478646	0.0803261	0.12018	0.0871819	-0.013399	0.052658	0.131442	-0.0519826	0.0143885	0.0489605	0.0568857	0.0148595	-0.0318744	0.0619371	-0.00737378	-0.00222719	1	-0.0327188	0.127455	-0.0176761	0.0390741	0.132323	0.0573065	0.0373804	0.0258754	0.0417598	0.13166	0.0286787	0.0392739	0.0404475	0.122358	0.0748576	0.272114	-0.0489783
Chitinase 1	0.0225759	-0.0684937	0.0725437	0.0183608	0.0311442	-0.0666001	0.0229187	0.0229385	0.0732944	0.0110768	0.0163013	0.0497695	-0.0108579	-0.0186116	-0.00808505	-0.0330662	0.0373515	-0.00814331	-0.019023	-0.0415959	0.0533866	0.112515	-0.0660289	0.0174077	-8.6934e-05	-0.0157384	0.0312158	0.00858076	0.0532285	-0.0327188	1	0.00383341	-0.0247952	0.0465768	0.0236402	0.0311406	0.00427561	0.0717307	0.013368	-0.0329964	0.0204821	0.079346	0.0552364	-0.000436925	-0.0183646	0.0253979	-0.0325915
CRP	-0.197083	0.334892	0.147358	0.0988931	0.17374	0.287703	0.437369	0.342527	0.0849769	0.0821341	0.161005	0.0545755	0.0710831	0.106542	0.0714888	0.172771	0.238746	-0.00775309	0.0644078	0.268675	-0.142863	-0.203853	0.146003	0.0749782	-0.171303	-0.017577	0.389026	0.0650351	0.0397798	0.127455	0.00383341	1	-0.0352147	0.000215591	0.213254	-0.0146324	0.112491	0.236638	0.193642	0.071172	0.0567397	0.276671	0.214511	-0.0162741	0.0589684	-0.0233412	-0.101038
OPN	0.0799045	-0.040668	0.0738548	-0.0111075	0.0245263	-0.0211988	0.0546972	0.0364588	-0.00261164	-0.0102322	0.0355824	-0.0168645	0.0170896	0.00486071	0.026051	0.0821762	-0.014477	-0.0155527	0.0690724	0.0129012	0.0566462	0.101297	0.0013241	0.0367247	0.0272561	0.00900915	0.00084321	0.00529066	-0.0146614	-0.0176761	-0.0247952	-0.0352147	1	-0.0453233	-0.0425702	0.0237315	0.0870399	0.0252966	-0.017692	0.0481435	0.188422	0.00214428	0.0151018	0.0879426	0.000420162	0.020204	0.0161933
RBP-4	-0.0787667	0.109157	0.0870375	0.0571848	0.206438	0.234895	0.0505061	-0.0653889	-0.0234753	-0.0454795	-0.0736064	-0.0130741	0.103737	0.0131536	0.0766409	0.0157911	-0.0164001	0.11436	0.148347	0.129258	0.0902746	-0.00344406	0.163774	0.00678868	0.0120198	0.00492994	0.018782	0.146973	0.224728	0.0390741	0.0465768	0.000215591	-0.0453233	1	0.135677	0.128901	0.0491301	-0.0134613	0.129422	0.0898086	-0.0465975	0.0760065	0.128169	0.0868153	0.166597	0.0081204	0.0168841
Uric acid	-0.203309	0.28015	0.0682797	0.0308969	0.166089	0.0594566	0.245663	0.154978	0.0534489	0.0330619	0.0877229	0.0402118	0.0770898	0.0206078	0.0443178	0.226644	0.144984	0.00161633	0.0196222	0.378221	-0.248985	-0.224652	0.197572	0.020501	-0.135911	-0.0747828	0.12839	0.122499	0.0331309	0.132323	0.0236402	0.213254	-0.0425702	0.135677	1	0.167261	0.0887821	0.0614668	0.221019	0.113564	0.0546216	0.124994	0.13884	0.121495	0.0930741	-0.023979	-0.0714655
Creatinine	0.0323696	0.0819	0.175901	-0.0252913	-0.0440336	0.0198384	0.0615338	0.0320505	0.0292975	0.0597517	0.013916	0.0455835	0.0179131	0.0553231	-0.0127301	0.00259681	-0.00494474	-0.0247741	-0.0399455	-0.0417382	-0.034374	0.0528755	0.0135898	0.0823765	-0.0800886	0.043874	0.0535874	0.0100533	0.035452	0.0573065	0.0311406	-0.0146324	0.0237315	0.128901	0.167261	1	0.013227	0.0135322	0.00201625	-0.00541611	0.0882111	0.0121677	0.0317951	0.13816	0.00831572	0.123052	0.07554
Hsp70	0.0097053	0.0264579	0.405192	0.0381595	0.0457229	0.0574879	0.309217	0.154321	0.197965	0.0701464	0.192814	0.03262	0.421266	-0.101125	-0.0252528	0.170154	0.142011	-0.0216905	0.142458	0.170305	0.124214	0.168849	0.0177286	0.164558	-0.0729525	-0.0250639	0.127253	-0.0694292	0.174399	0.0373804	0.00427561	0.112491	0.0870399	0.0491301	0.0887821	0.013227	1	0.384277	0.0146115	0.245399	0.229892	0.376295	0.284304	0.20213	-0.0968869	0.0190502	-0.090942
MPO	-0.0219252	0.0510378	0.389206	0.0771398	0.0392583	-0.0272418	0.394425	0.174139	0.248871	0.0979762	0.116176	0.0374424	0.303386	-0.0287068	0.0583401	0.0895542	0.145789	-0.024623	0.105606	0.0596142	-0.0426486	0.0636865	-0.00416962	0.0558716	-0.0211704	0.00115049	0.141783	-0.00736951	-0.0192922	0.0258754	0.0717307	0.236638	0.0252966	-0.0134613	0.0614668	0.0135322	0.384277	1	0.0922945	0.102446	0.0555447	0.667644	0.537234	0.0712398	-0.0292063	0.0189429	-0.0543208
ox-LDL	-0.192628	0.262554	0.0269551	0.0591299	0.240435	0.178961	0.197944	0.139269	0.0160685	0.0114835	0.000564259	-0.000432588	0.0936423	0.0623009	0.166804	0.148855	0.0999269	-0.0210117	0.0187358	0.341364	-0.243777	-0.223992	0.211858	0.0489518	-0.331094	0.102776	0.064922	0.60688	0.0817562	0.0417598	0.013368	0.193642	-0.017692	0.129422	0.221019	0.00201625	0.0146115	0.0922945	1	0.0740834	0.0491172	0.0635699	0.0811149	-0.0407482	0.289908	-0.0933931	-0.0123993
Decorin	0.028513	0.0984965	0.13888	0.0615424	-0.0165697	0.182377	0.193054	0.0773731	0.136367	0.0289131	0.0857881	0.0539173	0.109585	0.100839	0.115109	0.245768	0.215305	0.0276164	0.192639	0.300591	0.0902454	0.146874	0.105891	0.154246	-0.0752535	0.0520211	0.136341	0.00731783	0.187616	0.13166	-0.0329964	0.071172	0.0481435	0.0898086	0.113564	-0.00541611	0.245399	0.102446	0.0740834	1	0.162719	0.143407	0.126399	0.236619	-0.0223251	0.095959	-0.0887275
Fas receptor	0.0114601	0.0143021	0.211602	0.000715549	-0.000752181	0.163405	0.117852	0.0662866	0.0768311	0.049676	0.0650601	0.0322681	0.0454673	-0.0177956	-0.0316761	0.0956677	0.119397	-0.0064239	0.0725824	0.140947	0.0648827	0.162252	0.0221024	0.0628953	-0.100315	0.0650084	0.0664017	0.0223974	0.185828	0.0286787	0.0204821	0.0567397	0.188422	-0.0465975	0.0546216	0.0882111	0.229892	0.0555447	0.0491172	0.162719	1	0.051949	0.0405829	0.11264	0.0379568	0.0850089	-0.0437429
MMP8	-0.0763128	0.0802196	0.413725	0.133327	0.0601109	0.0425494	0.456769	0.218017	0.188798	0.0752412	0.0608074	0.0415157	0.285409	-0.0160523	0.094035	0.158421	0.172619	-0.00160511	0.205869	0.123027	0.0253623	0.0574464	0.0194987	0.0488232	-0.0248014	-0.0164619	0.173473	-0.0172038	0.039682	0.0392739	0.079346	0.276671	0.00214428	0.0760065	0.124994	0.0121677	0.376295	0.667644	0.0635699	0.143407	0.051949	1	0.749874	0.132193	-0.0319122	0.00477232	-0.0603471
MMP9	-0.11398	0.0814447	0.390557	0.145662	0.0867065	0.0794737	0.446056	0.204884	0.108914	0.0378783	0.00392936	0.072578	0.197413	-0.043704	0.180896	0.159574	0.147558	0.00651986	0.180898	0.0989504	-0.00447907	0.0430866	0.0209048	-0.00135596	-0.0105683	-0.0138386	0.137986	0.0246263	0.0723297	0.0404475	0.0552364	0.214511	0.0151018	0.128169	0.13884	0.0317951	0.284304	0.537234	0.0811149	0.126399	0.0405829	0.749874	1	0.143705	-0.00937324	-0.0136347	-0.0692264
TIMP4	0.252966	0.0780867	0.209304	0.0262345	0.090597	0.132158	0.117086	0.0763644	0.0470377	0.02764	-0.0111701	0.0291858	0.00930899	-0.0170296	0.0376336	0.120368	0.0908781	0.0335153	0.161811	0.105923	0.226402	0.306108	0.0617777	0.154943	0.142016	0.0460801	0.107848	0.0291807	0.130842	0.122358	-0.000436925	-0.0162741	0.0879426	0.0868153	0.121495	0.13816	0.20213	0.0712398	-0.0407482	0.236619	0.11264	0.132193	0.143705	1	0.0146613	0.162	-0.0864417
Kallikrein	-0.0494715	0.152696	-0.0553443	0.0536741	0.226838	0.274464	0.0721282	0.0120367	-0.00921205	-0.0104567	-0.069221	0.0217407	0.0571233	0.0407148	0.0819166	0.0312383	-0.0215868	0.127379	0.00042972	0.0981285	-0.151922	-0.128558	0.117068	0.057213	-0.0296268	0.0585227	0.0222963	0.194247	0.0733685	0.0748576	-0.0183646	0.0589684	0.000420162	0.166597	0.0930741	0.00831572	-0.0968869	-0.0292063	0.289908	-0.0223251	0.0379568	-0.0319122	-0.00937324	0.0146613	1	0.11962	0.162711
NT-proBNP	0.186206	-0.0608634	0.0844503	0.0329914	-0.122153	0.0535493	0.0163841	-0.018753	-0.0113304	-0.0192396	-0.0190369	-0.0331229	0.037037	-0.0132333	-0.110385	-0.0427737	0.0156026	0.0951616	0.0418666	-0.0876732	0.163665	0.279699	-0.0902379	0.0588425	-0.0194296	-0.000189403	0.0482328	-0.178019	-0.0481825	0.272114	0.0253979	-0.0233412	0.020204	0.0081204	-0.023979	0.123052	0.0190502	0.0189429	-0.0933931	0.095959	0.0850089	0.00477232	-0.0136347	0.162	0.11962	1	-0.00181084
25(OH)D	0.0326619	-0.00430119	-0.0376042	-0.0109844	-0.0530734	0.0111104	-0.0883954	-0.112327	-0.0213387	0.0127577	-0.0974062	-0.000405035	-0.000127946	-0.0257476	0.0472899	-0.108095	-0.154585	0.0410776	-0.00595065	-0.145412	0.0222058	-0.0229776	-0.0139249	-0.0224309	0.0815021	-0.0217967	-0.0926652	-0.0148139	0.0106219	-0.0489783	-0.0325915	-0.101038	0.0161933	0.0168841	-0.0714655	0.07554	-0.090942	-0.0543208	-0.0123993	-0.0887275	-0.0437429	-0.0603471	-0.0692264	-0.0864417	0.162711	-0.00181084	1

## Sheet: Biomarker correlations CHD
Figure S4b: Pearson’s correlation coefficients r between the age, sex, and survey adjusted biomarker residuals, calculated in the subcohort of the CHD case-cohort study; correlations with r ≥ 0.3 are printed in bold.
	Adiponectin	Leptin	Resistin	VEGF	VEGF-R2	C3b	IL-1 RA	IL-6	IL-8	IL-18	IP-10	MCP-1	MIF	RANTES	TGF-ß1	sE-selectin	sICAM-1	Alpha 2AP	CD40LG	t-PA	SHBG	IGFBP-2	Ferritin	sTfR	HDL-cholesterol	LP(a)	sPLA2-IIA	Total cholesterol	Fetuin-A	Troponin I	Chitinase 1	CRP	OPN	RBP-4	Uric acid	Creatinine	Hsp70	MPO	ox-LDL	Decorin	Fas receptor	MMP8	MMP9	TIMP4	Kallikrein	NT-proBNP	25(OH)D
Adiponectin	1	-0.204803	-0.0167828	-0.0166312	-0.139195	-0.138406	-0.237518	-0.125164	-0.0207641	-0.0474944	-0.0423199	0.00560288	-0.0355449	-0.0362835	-0.0196523	-0.0902513	-0.023095	-0.0708782	0.00916367	-0.258479	0.297236	0.373144	-0.105121	0.0192083	0.417129	0.0552475	-0.00518702	0.00841185	-0.0200241	0.0509122	0.0280326	-0.199252	0.0849026	-0.0815562	-0.184647	0.038137	0.0144508	-0.0106314	-0.19992	0.0204925	0.0090273	-0.0716486	-0.106557	0.254259	-0.0570458	0.190349	0.0328195
Leptin	-0.204803	1	0.0272607	0.0697449	0.117804	0.265376	0.354741	0.170646	0.0234267	0.0404568	0.0741347	0.0474392	0.10053	0.0165056	0.0420356	0.174187	0.0600718	0.0335048	0.0283334	0.385774	-0.293316	-0.452296	0.176866	0.0903829	-0.199331	-0.0213956	0.0994778	0.147466	0.12473	0.0847772	-0.0646036	0.337098	-0.0418682	0.121298	0.279175	0.108617	0.0310911	0.0534517	0.266846	0.097619	0.015563	0.0787511	0.0806997	0.0873302	0.15916	-0.0608177	-0.0102281
Resistin	-0.0167828	0.0272607	1	0.0560026	0.00826815	0.156726	0.334858	0.118148	0.104987	0.0500966	0.124918	-0.0327519	0.151198	-0.00885248	0.00891101	0.0951281	0.100389	0.0666354	0.140696	0.0609731	0.127194	0.264332	-0.049405	0.143491	-0.132693	0.069704	0.13921	-0.0949734	0.220918	0.0353271	0.0686793	0.152146	0.078768	0.0968711	0.0754311	0.185691	0.402418	0.386725	0.0219525	0.136541	0.217422	0.402587	0.383021	0.214976	-0.0520151	0.0904207	-0.045883
VEGF	-0.0166312	0.0697449	0.0560026	1	0.0838025	0.0419829	0.123114	0.0485462	0.0257311	0.0445624	0.0067793	-0.00396595	0.0939798	0.135301	0.212888	0.0787891	0.015818	0.00914848	0.168642	0.113549	-0.0206891	-0.0389757	0.0575932	-0.0330277	-0.0449677	0.0344069	0.0593419	0.0356208	-0.0517818	0.04495	0.0221661	0.108928	-0.00750438	0.0557124	0.0358362	-0.0168889	0.0461677	0.0852684	0.0549262	0.0602595	0.0103537	0.1381	0.153576	0.0301403	0.0546379	0.0418957	-0.00710198
VEGF-R2	-0.139195	0.117804	0.00826815	0.0838025	1	0.16037	0.180367	0.108637	0.0308532	0.0351301	0.000149011	0.0226327	0.0473664	0.0343519	0.198531	0.332217	0.127287	0.0649056	0.0736895	0.282852	-0.0659693	-0.146896	0.265425	0.0496378	-0.0576574	0.0600217	0.0475077	0.190846	0.0487594	0.0507542	0.0355966	0.180407	0.0232556	0.209891	0.169798	-0.0436505	0.0560457	0.0451754	0.248868	-0.00620721	0.00020879	0.0713579	0.102675	0.0832363	0.238386	-0.115866	-0.0507977
C3b	-0.138406	0.265376	0.156726	0.0419829	0.16037	1	0.207754	0.115898	-0.0336966	0.0239598	-0.0284966	0.0111083	0.100198	0.0603726	0.0885435	0.0914028	0.0680133	0.207225	0.182231	0.250031	0.0586977	-0.0506569	0.135244	0.199388	-0.121675	0.0867306	0.179107	0.104692	0.349061	0.0764135	-0.0649901	0.301866	-0.0162934	0.258164	0.0766175	0.033174	0.0656782	-0.0240694	0.196089	0.183528	0.180213	0.0447739	0.0842595	0.131662	0.287087	0.0595815	0.0130021
IL-1 RA	-0.237518	0.354741	0.334858	0.123114	0.180367	0.207754	1	0.351077	0.160543	0.145408	0.226317	0.0840799	0.213121	0.0109519	0.0636353	0.263707	0.243024	0.0894483	0.109796	0.356302	-0.151422	-0.132973	0.134869	0.146937	-0.2668	-0.0176848	0.275186	0.0181386	0.0945344	0.138196	0.0306214	0.447828	0.0482117	0.0671174	0.245693	0.0806741	0.307809	0.393101	0.206262	0.201756	0.117333	0.453687	0.439282	0.109454	0.0838866	0.0283012	-0.0877126
IL-6	-0.125164	0.170646	0.118148	0.0485462	0.108637	0.115898	0.351077	1	0.127311	0.0791149	0.118791	0.053901	0.0611185	0.0865174	0.0529759	0.17037	0.190672	-0.0153136	-0.00252146	0.208158	-0.10374	-0.0355565	0.0278762	0.111475	-0.153579	0.00817054	0.214644	0.0196785	-0.0155971	0.0888065	0.0312569	0.347905	0.0347118	-0.0565138	0.150661	0.0462278	0.15288	0.167486	0.136568	0.0797762	0.0659881	0.214541	0.202033	0.0740775	0.00552524	-0.0226271	-0.106575
IL-8	-0.0207641	0.0234267	0.104987	0.0257311	0.0308532	-0.0336966	0.160543	0.127311	1	0.28148	0.23169	0.275191	0.174468	0.0419856	0.0557759	0.0835062	0.0802099	-0.0258457	-0.0102324	0.106872	-0.04542	0.020901	0.00456462	0.0136307	-0.0204415	-0.0327713	0.00896015	-0.0128371	0.0287587	0.0135598	0.0673706	0.0908425	-0.00904815	-0.0160931	0.0579666	0.0071981	0.191683	0.244279	0.029485	0.133611	0.0629308	0.188197	0.104475	0.0442239	-0.0100921	-0.020711	-0.0208062
IL-18	-0.0474944	0.0404568	0.0500966	0.0445624	0.0351301	0.0239598	0.145408	0.0791149	0.28148	1	0.298015	0.293221	0.0125976	0.0196673	-0.0179748	0.0683414	0.058902	0.0240011	0.0136321	0.07411	-0.043239	-0.0409701	0.026435	0.00611028	-0.0692707	-0.000793118	0.00883032	-0.0193837	0.0168621	0.0371204	0.00838171	0.0897391	-0.0187908	-0.0477806	0.0380433	0.0499022	0.0664728	0.0884197	0.0242751	0.0284441	0.0496199	0.0776986	0.0353572	0.016094	-0.00452814	-0.0371329	0.0148384
IP-10	-0.0423199	0.0741347	0.124918	0.0067793	0.000149011	-0.0284966	0.226317	0.118791	0.23169	0.298015	1	0.187692	0.0070147	0.0496197	-0.0356491	0.136336	0.0991282	-0.022919	-0.00287112	0.129604	-0.0517832	-0.0132945	0.0222782	0.0728717	-0.108135	0.00104401	0.138321	-0.0695066	-0.00503592	0.0384399	0.0140069	0.170573	0.0334035	-0.063873	0.083971	0.00894105	0.188274	0.115381	0.0146101	0.093329	0.0765937	0.0675554	0.00262736	-0.0128318	-0.0676072	-0.019466	-0.0978025
MCP-1	0.00560288	0.0474392	-0.0327519	-0.00396595	0.0226327	0.0111083	0.0840799	0.053901	0.275191	0.293221	0.187692	1	0.00743281	0.0959866	0.0335864	0.0615053	0.0431946	-0.035378	0.00407447	0.0312981	-0.00570044	-0.0124182	0.0442205	-0.0131993	0.0158589	-0.0248596	0.0063919	0.0352196	0.0292162	0.0275594	0.0584244	0.0681077	-0.013512	-0.00244346	0.0471702	0.0493311	0.0471562	0.0283805	0.00668843	0.0594105	0.0513415	0.0379375	0.0613783	0.013385	0.0184342	-0.0460206	0.00566726
MIF	-0.0355449	0.10053	0.151198	0.0939798	0.0473664	0.100198	0.213121	0.0611185	0.174468	0.0125976	0.0070147	0.00743281	1	-0.0331189	0.0901959	0.0343512	0.0840985	0.0295666	0.139017	0.0880204	-0.0404236	-0.053907	0.0354467	0.00774863	-0.0490563	0.0192455	0.0298627	0.0309058	-0.00258764	0.0310646	0.000794858	0.0879065	0.00692951	0.112656	0.0701018	0.0358027	0.411844	0.302583	0.088292	0.100803	0.047473	0.291248	0.200758	0.00704009	0.0589889	0.0468059	-0.00103297
RANTES	-0.0362835	0.0165056	-0.00885248	0.135301	0.0343519	0.0603726	0.0109519	0.0865174	0.0419856	0.0196673	0.0496197	0.0959866	-0.0331189	1	0.430694	0.0442941	0.047452	-0.0348787	0.198767	0.0486555	-0.0482808	-0.0230487	-0.0288265	0.0194748	-0.0759284	0.0343966	0.0934559	0.0185594	-0.0331429	0.0344752	-0.0207914	0.109846	0.00138437	0.0155405	0.0241294	0.0366618	-0.108901	-0.0282853	0.060971	0.0985538	-0.0120491	-0.0182766	-0.0440038	-0.0230176	0.0387181	-0.00676404	-0.011948
TGF-ß1	-0.0196523	0.0420355	0.00891101	0.212888	0.198531	0.0885435	0.0636353	0.0529759	0.0557759	-0.0179748	-0.0356491	0.0335864	0.0901959	0.430694	1	0.0601897	-0.0124445	0.0198245	0.273827	0.100812	-0.0857665	-0.0492332	0.0633578	-0.0465262	0.0144776	0.0698975	0.0172273	0.132353	-0.00371888	0.0651396	-0.00974753	0.0779639	0.0208423	0.0740465	0.044956	-0.0317508	-0.0340986	0.0566683	0.161506	0.109108	-0.0242366	0.0941896	0.184816	0.0323073	0.0828527	-0.092852	0.0506718
sE-selectin	-0.0902513	0.174187	0.0951281	0.0787891	0.332217	0.0914028	0.263707	0.17037	0.0835062	0.0683414	0.136336	0.0615053	0.0343512	0.0442941	0.0601897	1	0.292085	-0.0566893	0.0383799	0.334767	-0.162642	-0.0968981	0.159618	0.132009	-0.12236	-0.0360603	0.128795	0.0670043	0.0646661	0.120995	-0.0224159	0.176125	0.0856132	0.0331011	0.221172	0.00134314	0.174865	0.0896938	0.153153	0.257873	0.096301	0.156255	0.163641	0.107154	0.0380849	-0.0317043	-0.103492
sICAM-1	-0.023095	0.0600718	0.100389	0.015818	0.127287	0.0680133	0.243024	0.190672	0.0802099	0.058902	0.0991282	0.0431946	0.0840985	0.047452	-0.0124445	0.292085	1	0.0157197	0.046628	0.194028	-0.00343166	0.0298126	0.0639586	0.0919708	-0.131463	-0.0192834	0.198136	0.00950115	0.0737342	0.0759049	0.0413787	0.233355	-0.011472	-0.0179739	0.138275	0.00551314	0.141137	0.142582	0.0950447	0.213897	0.117879	0.172775	0.139512	0.0907422	-0.0262391	0.0198255	-0.143558
Alpha 2AP	-0.0708782	0.0335048	0.0666354	0.00914848	0.0649056	0.207225	0.0894483	-0.0153136	-0.0258457	0.0240011	-0.022919	-0.035378	0.0295666	-0.0348787	0.0198245	-0.0566893	0.0157197	1	-0.0254889	0.0598874	0.0589026	0.0488276	0.00413627	0.0647906	-0.0440881	0.0201345	0.0399093	-0.0763752	0.0587865	-0.00187696	-0.00526958	0.0155938	-0.0237955	0.125058	0.00878898	-0.0240735	-0.023893	-0.0179014	-0.0177662	0.0338946	0.00253276	0.0125216	0.0235032	0.039532	0.128346	0.0984306	0.037829
CD40LG	0.00916367	0.0283334	0.140696	0.168642	0.0736895	0.182231	0.109796	-0.00252146	-0.0102324	0.0136321	-0.00287112	0.00407447	0.139017	0.198767	0.273827	0.0383799	0.046628	-0.0254889	1	0.120527	0.145806	0.131908	-0.00453186	0.0435059	0.0429617	0.0684623	0.0921843	-0.0144308	0.14231	0.0405889	-0.0104503	0.0658926	0.0638385	0.14736	0.024348	-0.0403318	0.125434	0.105802	0.0193403	0.189324	0.0712024	0.205289	0.189656	0.149315	0.0125812	0.0507441	-0.00928008
t-PA	-0.258479	0.385774	0.0609731	0.113549	0.282852	0.250031	0.356302	0.208158	0.106872	0.07411	0.129604	0.0312981	0.0880204	0.0486555	0.100812	0.334767	0.194028	0.0598874	0.120527	1	-0.248254	-0.227457	0.231347	0.133507	-0.267751	0.0399651	0.121129	0.225697	0.15908	0.139643	-0.0357774	0.281438	0.0081478	0.153813	0.37651	-0.0297383	0.169953	0.053698	0.362376	0.307486	0.136037	0.12243	0.101153	0.0949225	0.122878	-0.071268	-0.137432
SHBG	0.297236	-0.293316	0.127194	-0.0206891	-0.0659693	0.0586977	-0.151422	-0.10374	-0.04542	-0.043239	-0.0517832	-0.00570044	-0.0404236	-0.0482808	-0.0857665	-0.162642	-0.00343166	0.0589026	0.145806	-0.248254	1	0.490947	-0.0582975	-0.00688526	0.293279	0.0278149	-0.0509823	-0.114292	0.213472	-0.0515279	0.0486641	-0.149748	0.0612818	0.0812659	-0.245035	-0.0280377	0.116312	-0.0458095	-0.24158	0.0857047	0.0661108	0.026138	-0.00404903	0.21591	-0.150532	0.158353	0.0242495
IGFBP-2	0.373144	-0.452296	0.264332	-0.0389757	-0.146896	-0.0506569	-0.132973	-0.0355565	0.020901	-0.0409701	-0.0132945	-0.0124182	-0.053907	-0.0230487	-0.0492332	-0.0968981	0.0298126	0.0488276	0.131908	-0.227457	0.490947	1	-0.246287	0.101598	0.211999	0.089082	0.0232024	-0.148151	0.127912	0.00847475	0.110855	-0.19496	0.0961764	-0.00737744	-0.208428	0.0535256	0.16075	0.0636004	-0.235367	0.116894	0.153125	0.0564275	0.0447595	0.294927	-0.13678	0.273184	-0.0220088
Ferritin	-0.105121	0.176866	-0.049405	0.0575932	0.265425	0.135244	0.134869	0.0278762	0.00456462	0.026435	0.0222782	0.0442205	0.0354467	-0.0288265	0.0633578	0.159618	0.0639586	0.00413627	-0.00453186	0.231347	-0.0582975	-0.246287	1	-0.221978	-0.0861853	-0.0430519	0.0926109	0.178478	-0.03996	0.0574698	-0.0533189	0.149447	0.0090009	0.189865	0.198263	0.00373376	0.0352508	0.00512142	0.220024	0.142972	0.0339807	0.0226784	0.0245799	0.0614597	0.131059	-0.0722487	-0.0167197
sTfR	0.0192083	0.0903829	0.143491	-0.0330277	0.0496378	0.199388	0.146937	0.111475	0.0136307	0.00611028	0.0728717	-0.0131993	0.00774863	0.0194748	-0.0465262	0.132009	0.0919708	0.0647906	0.0435059	0.133507	-0.00688526	0.101598	-0.221978	1	-0.0903977	0.0802337	0.130673	-0.00961167	0.240852	0.0618314	0.0223287	0.0894611	0.0354411	0.0109015	0.0343507	0.09664	0.164992	0.0548252	0.0587329	0.140545	0.0661143	0.0418934	-0.00636599	0.146975	0.0662456	0.0544908	-0.0259364
HDL-cholesterol	0.417129	-0.199331	-0.132693	-0.0449677	-0.0576574	-0.121675	-0.2668	-0.153579	-0.0204415	-0.0692707	-0.108135	0.0158589	-0.0490563	-0.0759284	0.0144776	-0.12236	-0.131463	-0.0440881	0.0429617	-0.267751	0.293279	0.211999	-0.0861853	-0.0903977	1	0.0530586	-0.0567885	0.0854595	-0.0105669	0.00653433	0.00605691	-0.182139	0.0256268	0.00196379	-0.143029	-0.0658486	-0.0872867	-0.0278561	-0.343446	-0.101148	-0.0976569	-0.0395467	-0.0153493	0.154233	-0.0291259	-0.00420499	0.0786556
LP(a)	0.0552475	-0.0213956	0.069704	0.0344069	0.0600217	0.0867306	-0.0176848	0.00817054	-0.0327713	-0.000793118	0.00104401	-0.0248596	0.0192454	0.0343966	0.0698975	-0.0360603	-0.0192834	0.0201345	0.0684623	0.0399651	0.0278149	0.089082	-0.0430519	0.0802337	0.0530586	1	0.0104865	0.163939	0.015449	-0.0230484	-0.0215596	-0.0112076	0.017508	0.0075724	-0.0648442	0.0406389	-0.0149641	0.0122102	0.0919352	0.0482385	0.0708384	3.06256e-05	0.00887562	0.0489834	0.0489859	0.000685315	-0.0283374
sPLA2-IIA	-0.00518702	0.0994778	0.13921	0.0593419	0.0475077	0.179107	0.275186	0.214644	0.00896015	0.00883032	0.138321	0.0063919	0.0298627	0.0934558	0.0172273	0.128795	0.198136	0.0399093	0.0921843	0.121129	-0.0509823	0.0232024	0.0926109	0.130673	-0.0567885	0.0104865	1	0.0227093	0.0595793	0.0775932	0.0329953	0.399343	0.000332675	0.0274077	0.131387	0.0685557	0.134562	0.140809	0.0753246	0.145949	0.0800237	0.164265	0.131977	0.111424	0.0363841	0.0626683	-0.0935923
Total cholesterol	0.00841185	0.147466	-0.0949734	0.0356208	0.190846	0.104692	0.0181385	0.0196785	-0.0128371	-0.0193837	-0.0695066	0.0352196	0.0309058	0.0185594	0.132353	0.0670043	0.00950115	-0.0763752	-0.0144308	0.225697	-0.114292	-0.148151	0.178478	-0.00961167	0.0854595	0.163939	0.0227093	1	0.0555962	-0.000949003	0.0114393	0.0730366	0.000855393	0.151776	0.131385	0.0186604	-0.064635	-0.0060065	0.613867	0.0159992	0.0233342	-0.0189328	0.0269435	0.0286699	0.207043	-0.183701	-0.0280387
Fetuin-A	-0.0200241	0.12473	0.220918	-0.0517818	0.0487594	0.349061	0.0945344	-0.0155971	0.0287587	0.0168621	-0.00503592	0.0292162	-0.00258764	-0.0331429	-0.00371888	0.0646661	0.0737342	0.0587865	0.14231	0.15908	0.213472	0.127912	-0.03996	0.240852	-0.0105669	0.015449	0.0595793	0.0555963	1	0.00668914	0.0495099	0.0468603	-0.0169521	0.246246	0.0475903	0.0504867	0.167242	-0.026999	0.0938397	0.178544	0.186763	0.0371615	0.0664914	0.122662	0.0864181	-0.0516611	0.00270768
Troponin I	0.0509122	0.0847772	0.0353271	0.04495	0.0507542	0.0764135	0.138196	0.0888065	0.0135598	0.0371204	0.0384399	0.0275594	0.0310646	0.0344752	0.0651396	0.120995	0.0759049	-0.00187696	0.0405889	0.139643	-0.0515279	0.00847475	0.0574698	0.0618314	0.00653433	-0.0230484	0.0775932	-0.000949003	0.00668913	1	-0.0177475	0.140852	-0.0126713	0.0504231	0.13168	0.0694122	0.0510791	0.0276386	0.042118	0.116149	0.0348589	0.0339249	0.0364717	0.108084	0.0948033	0.286501	-0.0419784
Chitinase 1	0.0280326	-0.0646036	0.0686793	0.0221661	0.0355966	-0.0649901	0.0306214	0.0312569	0.0673706	0.00838171	0.0140069	0.0584244	0.000794858	-0.0207914	-0.00974753	-0.0224159	0.0413787	-0.00526958	-0.0104503	-0.0357774	0.0486641	0.110855	-0.0533189	0.0223287	0.00605691	-0.0215596	0.0329953	0.0114393	0.0495099	-0.0177475	1	0.00598852	-0.0182127	0.0430516	0.0315267	0.0413886	0.00647453	0.0723178	0.00569283	-0.0243547	0.0289609	0.086054	0.0613227	-0.00971516	-0.0193181	0.0199853	-0.0321168
CRP	-0.199252	0.337098	0.152146	0.108928	0.180407	0.301866	0.447828	0.347905	0.0908425	0.0897391	0.170573	0.0681077	0.0879065	0.109846	0.0779639	0.176125	0.233355	0.0155938	0.0658926	0.281438	-0.149748	-0.19496	0.149447	0.0894611	-0.182139	-0.0112076	0.399343	0.0730366	0.0468603	0.140852	0.00598852	1	-0.0423271	0.0194185	0.210529	-0.00663533	0.114934	0.241286	0.205174	0.0861616	0.0629198	0.27837	0.216718	-0.00981316	0.0775476	-0.0121427	-0.0941627
OPN	0.0849026	-0.0418682	0.078768	-0.00750438	0.0232556	-0.0162934	0.0482117	0.0347118	-0.00904815	-0.0187908	0.0334035	-0.013512	0.00692951	0.00138437	0.0208423	0.0856132	-0.011472	-0.0237955	0.0638385	0.0081478	0.0612818	0.0961764	0.0090009	0.0354411	0.0256268	0.017508	0.000332675	0.000855393	-0.0169521	-0.0126713	-0.0182127	-0.0423271	1	-0.0384966	-0.0383481	0.0224545	0.104749	0.0301599	-0.0163234	0.0522119	0.189159	0.00494312	0.0169727	0.0809562	-0.00475232	0.0224129	0.00891679
RBP-4	-0.0815562	0.121298	0.0968711	0.0557124	0.209891	0.258164	0.0671174	-0.0565138	-0.0160931	-0.0477806	-0.063873	-0.00244346	0.112656	0.0155405	0.0740465	0.0331011	-0.0179739	0.125058	0.14736	0.153813	0.0812659	-0.00737744	0.189865	0.0109015	0.00196379	0.0075724	0.0274077	0.151776	0.246246	0.0504231	0.0430516	0.0194185	-0.0384966	1	0.150295	0.133849	0.0588876	-0.0183209	0.141713	0.10684	-0.029192	0.0702311	0.126938	0.0910048	0.189276	0.00763211	0.00254267
Uric acid	-0.184647	0.279175	0.0754311	0.0358362	0.169798	0.0766175	0.245693	0.150661	0.0579666	0.0380433	0.083971	0.0471703	0.0701018	0.0241294	0.044956	0.221172	0.138275	0.00878898	0.024348	0.37651	-0.245035	-0.208428	0.198263	0.0343507	-0.143029	-0.0648442	0.131387	0.131385	0.0475903	0.13168	0.0315267	0.210529	-0.0383481	0.150295	1	0.162629	0.0814329	0.0598959	0.231678	0.117976	0.0515819	0.11985	0.132535	0.127915	0.0973575	-0.0216847	-0.0673686
Creatinine	0.038137	0.108617	0.185691	-0.0168889	-0.0436505	0.033174	0.0806741	0.0462278	0.0071981	0.0499022	0.00894105	0.0493311	0.0358027	0.0366618	-0.0317508	0.00134314	0.00551314	-0.0240735	-0.0403318	-0.0297383	-0.0280377	0.0535256	0.00373376	0.09664	-0.0658486	0.0406389	0.0685557	0.0186604	0.0504867	0.0694122	0.0413886	-0.00663533	0.0224545	0.133849	0.162629	1	0.0230518	0.0141565	0.011317	-0.00947548	0.0951784	0.016324	0.0356125	0.149408	0.0137826	0.129378	0.0613257
Hsp70	0.0144508	0.0310911	0.402418	0.0461677	0.0560457	0.0656782	0.307809	0.15288	0.191683	0.0664728	0.188274	0.0471562	0.411844	-0.108901	-0.0340986	0.174865	0.141137	-0.023893	0.125434	0.169953	0.116312	0.16075	0.0352508	0.164992	-0.0872867	-0.0149641	0.134562	-0.064635	0.167242	0.0510791	0.00647452	0.114934	0.104749	0.0588876	0.0814329	0.0230518	1	0.377875	0.0186608	0.24601	0.234261	0.374607	0.285791	0.195734	-0.0929375	0.0209985	-0.091041
MPO	-0.0106314	0.0534517	0.386725	0.0852684	0.0451754	-0.0240694	0.393101	0.167486	0.244279	0.0884197	0.115381	0.0283805	0.302583	-0.0282853	0.0566683	0.0896938	0.142582	-0.0179014	0.105802	0.053698	-0.0458095	0.0636004	0.00512142	0.0548252	-0.0278561	0.0122102	0.140809	-0.0060065	-0.026999	0.0276386	0.0723178	0.241286	0.0301599	-0.0183209	0.0598959	0.0141565	0.377875	1	0.0872577	0.103604	0.0555926	0.669669	0.538883	0.0816076	-0.0358166	0.0170092	-0.0558096
ox-LDL	-0.19992	0.266846	0.0219525	0.0549262	0.248868	0.196089	0.206262	0.136568	0.029485	0.0242751	0.0146101	0.00668843	0.088292	0.060971	0.161506	0.153153	0.0950447	-0.0177662	0.0193403	0.362376	-0.24158	-0.235367	0.220024	0.0587329	-0.343446	0.0919352	0.0753246	0.613867	0.0938397	0.042118	0.00569283	0.205174	-0.0163234	0.141713	0.231678	0.011317	0.0186608	0.0872577	1	0.0891715	0.0483145	0.0641553	0.0766621	-0.0462451	0.299869	-0.102569	-0.0152409
Decorin	0.0204925	0.097619	0.136541	0.0602595	-0.00620721	0.183528	0.201756	0.0797762	0.133611	0.0284441	0.093329	0.0594105	0.100803	0.0985538	0.109108	0.257873	0.213897	0.0338946	0.189324	0.307486	0.0857047	0.116894	0.142972	0.140545	-0.101148	0.0482385	0.145949	0.0159992	0.178544	0.116149	-0.0243547	0.0861616	0.0522119	0.10684	0.117976	-0.00947548	0.24601	0.103604	0.0891715	1	0.170207	0.151673	0.13372	0.21954	-0.0218724	0.0968936	-0.0956653
Fas receptor	0.0090273	0.015563	0.217422	0.0103537	0.00020879	0.180213	0.117333	0.0659881	0.0629308	0.0496199	0.0765937	0.0513415	0.047473	-0.0120491	-0.0242366	0.096301	0.117879	0.00253275	0.0712024	0.136037	0.0661108	0.153125	0.0339807	0.0661143	-0.0976569	0.0708384	0.0800237	0.0233342	0.186763	0.0348589	0.0289609	0.0629198	0.189159	-0.029192	0.051582	0.0951784	0.234261	0.0555926	0.0483145	0.170207	1	0.0540346	0.0502206	0.101219	0.0519099	0.0869936	-0.0355945
MMP8	-0.0716486	0.0787511	0.402587	0.1381	0.0713579	0.0447739	0.453687	0.214541	0.188197	0.0776986	0.0675554	0.0379375	0.291248	-0.0182766	0.0941896	0.156255	0.172776	0.0125216	0.205289	0.12243	0.026138	0.0564275	0.0226784	0.0418934	-0.0395467	3.06256e-05	0.164265	-0.0189328	0.0371615	0.0339249	0.086054	0.27837	0.00494312	0.0702311	0.119851	0.016324	0.374607	0.669669	0.0641553	0.151673	0.0540346	1	0.746579	0.133278	-0.0439433	0.00527738	-0.0632663
MMP9	-0.106557	0.0806997	0.383021	0.153576	0.102675	0.0842595	0.439282	0.202033	0.104475	0.0353572	0.00262736	0.0613783	0.200758	-0.0440038	0.184816	0.163641	0.139512	0.0235032	0.189656	0.101153	-0.00404903	0.0447595	0.0245799	-0.00636599	-0.0153493	0.00887562	0.131977	0.0269435	0.0664914	0.0364717	0.0613227	0.216718	0.0169727	0.126938	0.132535	0.0356125	0.285791	0.538883	0.0766621	0.13372	0.0502206	0.746579	1	0.153616	-0.0145997	-0.0107025	-0.0683767
TIMP4	0.254259	0.0873302	0.214976	0.0301403	0.0832363	0.131662	0.109454	0.0740775	0.0442239	0.016094	-0.0128318	0.013385	0.00704009	-0.0230176	0.0323073	0.107154	0.0907422	0.039532	0.149315	0.0949225	0.21591	0.294927	0.0614597	0.146975	0.154233	0.0489834	0.111424	0.0286699	0.122662	0.108084	-0.00971516	-0.00981316	0.0809562	0.0910048	0.127915	0.149408	0.195734	0.0816076	-0.0462451	0.21954	0.101219	0.133278	0.153616	1	0.0161619	0.157519	-0.0805876
Kallikrein	-0.0570458	0.15916	-0.0520151	0.0546379	0.238386	0.287087	0.0838866	0.00552524	-0.0100921	-0.00452814	-0.0676072	0.0184342	0.0589889	0.0387181	0.0828527	0.0380849	-0.0262391	0.128346	0.0125812	0.122878	-0.150532	-0.13678	0.131059	0.0662456	-0.0291259	0.0489859	0.0363841	0.207043	0.0864181	0.0948033	-0.0193181	0.0775476	-0.00475232	0.189276	0.0973575	0.0137826	-0.0929375	-0.0358166	0.299869	-0.0218724	0.0519099	-0.0439433	-0.0145997	0.0161619	1	0.135049	0.167272
NT-proBNP	0.190349	-0.0608177	0.0904207	0.0418957	-0.115866	0.0595815	0.0283012	-0.0226271	-0.020711	-0.0371329	-0.019466	-0.0460206	0.0468059	-0.00676404	-0.092852	-0.0317043	0.0198255	0.0984306	0.0507441	-0.071268	0.158353	0.273184	-0.0722487	0.0544908	-0.00420499	0.000685315	0.0626683	-0.183701	-0.0516611	0.286501	0.0199853	-0.0121427	0.0224129	0.00763211	-0.0216847	0.129378	0.0209985	0.0170092	-0.102569	0.0968936	0.0869936	0.00527738	-0.0107025	0.157519	0.135049	1	0.0118681
25(OH)D	0.0328195	-0.0102281	-0.045883	-0.00710198	-0.0507977	0.0130021	-0.0877126	-0.106575	-0.0208062	0.0148384	-0.0978025	0.00566726	-0.00103297	-0.011948	0.0506718	-0.103492	-0.143558	0.037829	-0.00928008	-0.137432	0.0242495	-0.0220088	-0.0167197	-0.0259364	0.0786556	-0.0283374	-0.0935923	-0.0280387	0.00270768	-0.0419784	-0.0321168	-0.0941627	0.00891679	0.00254267	-0.0673686	0.0613257	-0.091041	-0.0558096	-0.0152409	-0.0956653	-0.0355945	-0.0632663	-0.0683767	-0.0805876	0.167272	0.0118681	1
